# Supplementary material for: Testing and evaluation of lower limb prosthesis prototypes in people with a transfemoral amputation: a scoping review on research protocols
Source: J Neuroeng Rehabil. 2023 Jan 12;20:1. doi: 10.1186/s12984-023-01125-8 (PMC9835280; doi:10.1186/s12984-023-01125-8)
Supplement: Supplementary file 1 — Additional file 1. Table S1. Operationalization of the aim categorization. [file 12984_2023_1125_MOESM1_ESM.xlsx]

## Sheet: Categories definition
Article	Prototype development aim										Prototype testing aim
	Extracted from article	Subjective evaluation	Mobility	Energy consumption regarding participant	Energy consumption regarding prototype prosthesis	Prosthesis control	Effect of powered prosthesis	Prototype characteristics			Extracted from article	Subjective evaluation	Mobility	Energy consumption regarding participant	Energy consumption regarding prototype prosthesis	Prosthesis control	Prototype characteristics
Ambrozic et al. 2014	The EU FP7-ICT-CYBERLEGs project was conceived with the ultimate goal of reducing the energetic and cognitive effort of dysvascular amputees in locomotion-related tasks by means of a novel powered lower-limb prosthesis and orthosis			reducing the energetic
Andrysek et al. 2011	The overarching goal of this work has been to develop and evaluate a stance phase control mechanism that is technologically simple yet more biomechanically appropriate for active individuals when compared to existing low-end technologies.		more biomechanically appropriate for active individuals			develop and evaluate a stance phase control mechanism					A clinical (laboratory-based) evaluation to assess mobility function.		assess mobility function (speed)	assess mobility function (energy efficiency)
Andrysek et al. 2009	We have proposed a unique system based on an electromechanical generator to not only continually recharge batteries that are on-board the prostheses, but to also serve as a real time swing-phase damper. The concept here is similar in that damping levels are varied in real-time to optimize gait characteristics, with electrical power generation being the useful by-product		optimize gait characteristics		continually recharge batteries	as a real time swing-phase damper					the aim of this study to evaluate 1) the swing-phase control function of the technology, and 2) the potential to generate electrical power				potential to generate electrical power	the swing-phase control function of the technology
Arelekatti et al. 2015	This paper discusses the design and architecture of a passive mechanism to realize the prosthetic knee function to enable able-bodied kinematics and reduce metabolic energy expenditure with a potential to meet the socio-economic, cultural and aesthetic needs of transfemoral amputees in developing countries.		enable able-bodied kinematics	reduce metabolic energy expenditure				meet the socio-economic, cultural and aesthetic needs of transfemoral amputees in developing countries			The primary objective of the trial was to find out if the locking mechanism was functional as intended and whether that enabled a smooth stance to swing transition. The objective of the trial was not to carry out a conventional kinematic gait analysis study but to establish early-stage feasibility of the mechanism architecture based on user-feedback.	was functional, based on user-feedback
Arelekatti et al. 2015	The overarching goal of our work is to design a low-cost, passive prosthetic knee joint that can facilitate able-bodied kinematics, minimize metabolic energy expenditure and meet the relevant socio-economic, cultural and aesthetic needs of users with transfermoral amputation in developing countries.		facilitate able-bodied kinematics	minimize metabolic energy expenditure				meet the relevant socio-economic, cultural and aesthetic needs of users with transfermoral amputation in developing countries			Preliminary field validation in India of an early prototype through user-trials and interviews for qualitative feedback.	user-trials and interviews for qualitative feedback
Awad et al. 2016	There is a real need for developing a semi-active transfemoral prosthesis that can deliver the required positive energy when it is needed, and regenerate energy during other gait sub-phases.				regenerate energy during other gait sub-phases		deliver the required positive energy when it is needed				Preliminary test has been performed on transfemoral amputee in passive mode to provide some insight to the amputee/prosthesis interaction and performance with the designed prosthetic knee.		provide some insight to the amputee/prosthesis interaction and performance with the designed prosthetic knee
Baimyshev et al 2018	(problem) The requirements of substantial joint torque and power associated with stance-phase activities in particular generally result in larger, heavier, and noisier prostheses relative to passive counterparts. (solution) A hybrid approach to providing stance and swing control in which stance control is provided strictly by passive means, but swing control utilizes a small motor for assistance.…					hybrid approach to providing stance and swing control	to inject small amounts of power during the swing phase	can be small, lightweight, and quiet relative to a fully-powered knee prosthesis.			This paper …. describes experiments on a single individual with transfemoral amputation (ITFA) that compares swingphase characteristics provided by the SA knee with those of a commercially-available MPK.		compares swingphase characteristics
Bhakta et al. 2018	Hence developing a prosthesis that is able to deliver the appropriate power and mechanical torque is necessary for improving quality of life for users. Additionally, with on-board mechanical sensors, active prostheses have the potential to assist people in a variety of locomotion tasks besides just level-walking [3].	for improving quality of life for users;	potential to assist people in a variety of locomotion tasks besides just level-walking				deliver the appropriate power and mechanical torque				The device and controller architecture was validated by testing on two able-bodied subjects and three transfemoral amputees walking at a wide range of walking speeds. The purpose of ambulating over different speeds was to test and ensure that the device was able to accommodate and handle different conditions.		the device was able to accommodate and handle different conditions; walking at a wide range of walking speeds			and controller architecture was validated; able to accommodate and handle different conditions.
Cao et al. 2018	The microprocessor-controlled prosthetic knee used a hydraulic cylinder to provide not only superior swing phase responsiveness but also variable hydraulic stance phase control					also variable hydraulic stance phase control					The aim of this study was to analyses the plantar pressure in traumatic above-knee amputee equipped with a developed microprocessor-controlled prosthetic knee.		to analyses the plantar pressure
Cao et al. 2018	The knee joint acts as a damper most of the time in the normal walking. It just provides power during special situations such as climbing the stairs [14]. Therefore, the developed prosthetic knee is aimed to provide damping during different phases.						provides power during special situations such as climbing the stairs				Testing had two main goals. One was to determine comfortable self-selected walking speed while wearing i-KNEE and NMPK for the same person. The other was to compare the maximum swing flexion knee angle for subjects with i-KNEE and NMPKs under specific walking speeds.		comfortable self-selected walking speed; compare the maximum swing flexion knee angle
Endo et al. 2019	We introduce a powered knee prosthesis with series elastic actuator (PKP-SEA) embedded with small-scale, light-weight and affordable torque sensor composed of leaf springs and a deformation guide. The purpose of this study is to develop light and small knee joint enough to deliver it as a prosthetic leg in daily life.		as a prosthetic leg in daily life				a powered knee prosthesis	light and small knee joint
Flynn et al. 2018	The prosthesis attempts to produce a natural level ground walking gait that approximates the joint torques and kinematics of a non-amputee while maintaining passively compliant joints		produce a natural level ground walking gait that approximates the joint torques and kinematics of a non-amputee								to validate the behavior of the prosthesis As part of the preliminary validation of the prosthesis system […]		to validate the behavior of the prosthesis
Flynn et al. 2015	To provide a user with these basic functions while remaining electrically efficient due the extensive use of passive principles. (basic functions: Level ground walking, sit-to-stand, stair climbing) The new Beta-Prosthesis knee aims to be a highly passive device that attempts to track normal knee behavior through natural dynamics [...]. In addition to this, the knee actuation allows it to perform…		To provide a user with these basic functions; track normal knee behavior through natural dynamics		remaining electrically efficient		perform energy positive tasks when necessary				Although this study focused on the usability of the prosthesis and general overall function […].		usability of the prosthesis and general overall function
Flynn et al. 2015	It is believed that the complete system will be able to reduce the metabolic and cognitive costs of performing actions for the user of the system. The system is designed to be able to closely reproduce the full normal gait joint torques for an 80 kg person during normal walking at a lower electrical cost than a directly driven prosthetic system.		reproduce the full normal gait joint torques	reduce the metabolic	at a lower electrical cost than a directly driven prosthetic system						Then the prosthesis was worn by a number of amputee subjects to tune the initial state machine and evaluate the behavior of the device in actual use.		evaluate the behavior of the device			to tune the initial state machine
Furse et al. 2011	The LC Knee […] to provide higher level function while maintaining stability during weight bearing.		to provide higher level function while maintaining stability during weight bearing								[…] to show that low-technology swing-phase mechanisms (i.e. non-fluid-based systems) can be optimized to help improve gait function by allowing patients to achieve faster gait, lower heel-rise and more normal knee flexion, and decreased terminal impact. Furtermore, the goal was to gain quantitative data about the gait deviation associated with terminal impact. To validate the results of the comp…		quantitative data about the gait deviation associated with terminal impact; to help improve gait function
Furse et al. 2011											[...] the specific focus of this study was to systematically explore the effects of common design variables associated with NFB swing-phase control technologies (friction, extension bias or assist, and extension cushions) on core prosthetic swing-phase gait variables includingwalking speed, swing-phase kinematics, and terminal impact decelerations. An additional goal of this study to clinically a…		on core prosthetic swing-phase gait variables			explore the effects of common design variables associated with NFB swing-phase control technologies
Gao et al. 2019	The goal to design this device is to restore a better gait than hydraulic microprocessor controlled transfemoral prostheses while being more general in size towards the public society, relative to fully powered transfemoral prostheses.		restore a better gait					being more general in size
Hasenoehrl et al. 2018	The GCL-MPK was a prototype that was designed to the specific needs of the lower activity amputee population and that adapted to the physical fitness status of the patient by offering three different modes that addressed various needs of the population and that progressed continuously regarding the rehabilitation status.		by offering three different modes that addressed various needs of the population								Aim of this pilot study was to assess safety, function and quality of life (QoL) in low-active MFCL-K1 and -K2 ambulators who switched from their regular NMPK to the GCL-MPK and back without any specific training	to assess ... quality of life (QoL)	to assess safety, function
Hood et al. 2018											In this paper, we investigate the effects of energy injection at the knee joint on gait kinematics and effort in a transfemoral amputee subject.		on gait kinematics	and effort
Hoover et al. 2012	The primary purpose for development of the transfemoral prosthesis prototype is to provide an experimental platform for evaluation of active knee joint control architectures. The overall objective of the effort is the development of an actively powered transfemoral prosthesis that incorporates a command/control interface through which a user can directly control knee behavior using myoelectric ac…					evaluation of active knee joint control architectures					Initial experimental results of myoelectric impedance control architectures with a single subject with unilateral transfemoral amputation demonstrate the feasibility and potential practicality of direct myoelectric control of limb function during gait.					myoelectric impedance control architectures
Jayaraman et al. 2018	In the pursuit of normalizing some of the abnormal gait mechanics that are commonly seen in transfemoral amputees, a coordinated powered knee and ankle prosthesis (Generation 3) was developed at Vanderbilt University to provide power generation similar to an anatomical joint.		normalizing some of the abnormal gait mechanics				to provide power generation similar to an anatomical joint				This case series investigated the potential benefits the PKA could offer to transfemoral amputees who are currently using a MPK as their predicate device. Secondly, this case series compared the low back (L3 lumbar erector spinae region) muscle activation in unilateral transfemoral amputees ambulating with the PKA and their MPK.		investigated the potential benefits; compared the low back (L3 lumbar erector spinae region) muscle activation
Khalaf et al. 2018	Within this work we have developed a powered knee prosthesis and controller, emphasizing control simplicity and energy regeneration. (in conclusion)				and energy regeneration	emphasizing control simplicity	powered knee prosthesis				The prosthesis is evaluated experimentally by having an amputee test subject walk with the device on a treadmil
Lambrecht et al. 2009	First, by pumping fluid into the hydraulic cylinder, we achieve the necessary knee angle during the swing phase of walking to clear obstacles in the path of the foot. This eliminates “hip hike,” a phenomenon where the patient pivots the pelvis and abducts the thigh in order to keep the artificial foot off the ground. Second, adding power at the knee reduces hip torque required to swing the leg fo…		lift the patient’s body weight, allowing the patient to climb ramps and stairs step over step; should improve mobility; achieve the necessary knee angle; eliminates “hip hike"; reduces hip torque required to swing the leg forward				adding power
Lawson et al. 2014	[…] the intention of better replicating the biomechanical functionality of the healthy limb for people with transfemoral amputations.		replicating the biomechanical functionality								To validate the design, the controller was implemented on the powered prosthesis prototype, and its ability to provide level walking functionality was evaluated on three transfemoral amputee subjects. The efficacy of the powered prosthesis design and control approach was assessed in experiments […]		its ability to provide level walking functionality			efficacy of the powered prosthesis design and control approach
Lee et al. 2020	The prosthesis is intended to provide stance and swing-phase behavior in the same manner as an SCMPK, but with enhanced swing-phase robustness due to the powered closed loop, which is intended to better ensure full knee extension at terminal swing.		better ensure full knee extension at terminal swing				enhanced swing-phase robustness due to the powered closed loop				[...] experimental results from testing on a TFA subject that demonstrates the behavior and potential merit of the prosthesis during both unperturbed and perturbed level-ground walking.		the behavior and potential merit of the prosthesis during both unperturbed and perturbed level-ground walking
Lee et al. 2009											An experimental method was devised to investigate the effects of artificial ankle mobility in the sagittal plane on the gait of transfemoral amputees wearing an SNS knee prosthesis		the effects of artificial ankle mobility in the sagittal plane on the gait
Lenzi et al. 2018	The hybrid knee prosthesis was designed to be as lightweight as possible while also providing stance energy injection, stance knee yielding, a power swing phase for both stair ambulation and sit-to-stand transfers, and swing phase damping during walking. In addition, the hybrid knee prosthesis was designed to be fully contained within the anatomical shank envelope of the 25th percentile male		providing stance energy injection, stance knee yielding, a power swing phase for both stair ambulation and sit-to-stand transfers, and swing phase damping during walking				providing stance energy injection, stance knee yielding, a power swing phase for both stair ambulation and sit-to-stand transfers, and swing phase damping during walking	be as lightweight as possible; designed to be fully contained within the anatomical shank envelope			preliminary evaluation of a lightweight knee prosthesis Preliminary validation of prosthesis performance during ambulation […]		Preliminary validation of prosthesis performance during ambulation
Li et al. 2019	... so that the prosthetic joint has a mechanical property closer to the joints of human body during walking. The latter focuses on how to recognize the human motion intention based on the collected human biosignal and prosthetic sensor signals, and adjust the control parameters of the prosthesis according to the recognition result to achieve natural, smooth and stable walking		achieve natural, smooth and stable walking; prosthetic joint has a mechanical property closer to the joints of human body during walking			recognize the human motion intention					In order to verify the design and its ability to assist walking […]		its ability to assist walking
Li et al. 2019											The purpose of this work was to propose a microprocessor-controlled prosthetic knee (i-KNEE) and conducted physiological parameters comparison to C-leg, Rheo Knee and mechanically passive, hydraulic-based Mauch. The differences in energy cost, gait efficiency and relative exercise intensity of multiple-speed walking with different types of prosthetic knees were investigated and compared.		conducted physiological parameters comparison; differences in …., gait efficiency …	conducted physiological parameters comparison; differences in energy cost, ... and relative exercise intensity
Martinez-Vallalpando et al. 2011	[….] directly controlled joint torque for more energetically expensive tasks [….] The knee architecture is designed to accommodate non-conservative, high mechanical power movements, while still providing for a highly economical level-ground walking mode.				highly economical level-ground walking mode	directly controlled joint torque	high mechanical power movements				Able-bodied: we tested the artificial knee prosthesis' ability to accommodate different walking speeds without modifying the impedance parameters used in the finite state machine control for level ground walking. TF: We evaluated the impact of the active knee prosthesis on the metabolic cost of ambulation of a transfemoral amputee walking at self-selected speed.			TF: on the metabolic cost of ambulation		AB: without modifying the impedance parameters used in the finite state machine control
Murthy Arelekatti et al. 2018	This work is focused on designing a low-cost, passive prosthetic knee that can facilitate normative gait and is appropriate for the daily life activities of above-knee amputees in developing countries. The primary focus of the prototype was on stability and facilitation of able-bodied kinematics.		is appropriate for the daily life activities of above-knee amputees; facilitate normative gait					designing a low-cost, passive prosthetic knee			Preliminary field validation of an early prototype in India through user-trials and interviews for qualitative feedback.	through user-trials and interviews for qualitative feedback
Ochoa-Diaz et al. 2014	A variable-damping transfemural prosthesis that potentially presents lower manufacturing cost and better response when operating in passive mode.		better response when operating in passive mode					lower manufacturing cost			The purpose of the preliminary experiment described in this work is to identify the knee angle trajectories and velocities, as well as the dynamic acceleration measured by the IMU, while a person is walking using the prototype knee prosthesis on a normal speed. The mechanical performance of the prototype was also evaluated.		identify the knee angle trajectories and velocities, as well as the dynamic acceleration measured by the IMU
Pandit et al. 2018	The prosthesis enables the amputee to realize the able-bodied normal gait kinematics and meets the functional, socio-economic, and aesthetic needs of a trans-femoral amputee and is affordable even in low-income economies.		meets the functional needs; realize the able-bodied normal gait kinematics					meets socio-economic, and aesthetic needs; is affordable even in low-income economies
Pfeifer et al. 2015	[...], we aimed to design an actuation mechanism that is capable of replicating biological function in terms of knee moment, velocity, and stiffness, which we consider to be the key functional determinants in combination with weight and mass distribution of the leg. The device should serve as a tethered test platform for different control strategies for transfemoral prostheses, [...].		capable of replicating biological function in terms of knee moment, velocity,			serve as a tethered test platform for different control strategies		combination with weight and mass distribution of the leg			We evaluated the performance of the device in a test setup and in a pilot experiment with an amputee subject walking with a prosthesis prototype		evaluated the performance of the device ... with an amputee subject walking
Ramakrishnan et al. 2017	Due to 3D printing and modeling technology, the dimensions of the anatomically scalable transfemoral prosthetic knee can be personalized and scaled to match that of the patient quickly and cheaply. The carbon-fiber nylon composite composition of the anatomically scalable transfemoral prosthetic knee compared to metal is lighter and would require less metabolic cost from the user.			require less metabolic cost from the user				the anatomically scalable transfemoral prosthetic knee compared to metal is lighter			Compares a transfemoral amputee’s gait while using the existing Ossur Total Knee 2000 and our novel 3D printed anatomically scalable transfemoral prosthetic knee.		Compares a transfemoral amputee’s gait
Rouse et al. 2014	Early-stance knee flexion is known to aid in shock absorption during heel contact (Gard and Childress, 2001), thereby reducing metabolic expenditure. The lack of this gait characteristic in transfemoral amputees may explain part of the increased metabolic cost of locomotion observed in this population. Thus, the development of future state-of-the-art robotic knee prostheses must be able to biomec…		biomechanically replicate this important phase of locomotion		lower electrical energy consumption						The purpose of the clinical testing was to test the device’s ability to promote early-stance flexion obtained through the compression of the series compliance, as well as the energy efficiency that results from using the clutch to provide the reaction torque.		ability to promote early-stance flexio	the energy efficiency
Sharma et al. 2020	A simplified, robust and cost-effective control approach is presented for above-knee magnetorheological (MR)-damper-based prosthetic leg.					simplified, robust and cost-effective control approach					A comparison between angles of prosthetic and intact knee is presented to demonstrate the effectiveness of the proposed design.		comparison between angles of prosthetic and intact knee
Sun et al. 2018	Problem: however, the knee and the ankle have been designed to be mechanically inseparable system, therefore, it is difficult to adjust the length of prosthesis leg to adapt different amputee’s residual length. Solution: Robotic prosthetic leg consists of a robotic knee prosthesis and a robotic ankle prosthesis, connected by a prosthetic pylon, adjusting shank length and alignment between knee an…						Robotic knee prosthesis and a robotic ankle prosthesis	robotic knee prosthesis and a robotic ankle prosthesis, connected by a prosthetic pylon, adjusting shank length and alignment between knee and ankle
Sun et al. 2018	Only crank rod is used to connect the end of SEA and knee joint arm in this approach, therefore, it could be simpler, lightweight, compact and endurable. Moreover, this slider-crank mechanism could variable while knee angle varies, which contributes to variable transmission ratio. While knee angle is small during swing in walking, transmission ratio is also small, therefore, large speed variation…		contributes to variable transmission ratio; large speed variation is available		high energy efficiency could be expected		The advantage of this method is desired speed variation and large torque output in different ambulation activities could be implemented	it could be simpler, lightweight, compact and endurable
Sup et al. 2009	[…] presents a self-contained powered knee and ankle prosthesis, intended to enhance the mobility of transfemoral amputees.		enhance the mobility				powered knee and ankle prosthesis				Experiments were performed to characterize the knee and ankle joint angles, torques, and power while walking over ground at a self-selected walking speed, and also to characterize the system’s electrical power consumption, mechanical power generation, and efficiency.		characterize the knee and ankle joint angles, torques, and power while walking over ground at a self-selected walking speed		the system’s electrical power consumption, mechanical power generation, and efficiency
Torrealba et al. 2010	We were interested in exploring the ability to provide more natural biological control with this project.					more natural biological control
Torrealba et al. 2009	The development of a medium-cost electronic prosthetic knee for transfemoral amputees. (with the commitment of developing prosthetic components at affordable prices, to make these products available to people who needs them in the country)							medium-cost electronic prosthetic knee
Unal et al. 2013	[…] reducing the use of metabolic energy consumption while restoring the gait pattern of the amputee with a light-weighted and intuitive system.		restoring the gait pattern		reducing the use of metabolic energy consumption			with a light-weighted and intuitive system			The accuracy of the model has been validated by experimental tests with a unilateral amputee participant.
Valencia et al. 2018	Development prosthetic devices at low cost, intended for people with low resources to improve their quality of life. The prosthesis must establish the bipedestation as its main function. The patient should walk at a low speed on flat surfaces free of obstacles like stairs	improve their quality of life						at low cost, intended for people with low resources
Williams et al. 2016	To control knee position and impedance in addition to providing propulsive power in gait. [….] producing a more biomimetic gait.		producing a more biomimetic gait.			control knee position	providing propulsive power				This study investigated the biomechanical differences between using the VI Knee compared to a C-Leg (Otto Bock, Duderstadt, Germany), the current standard of care device for active walkers.		the biomechanical differences
Williams et al. 2016	Such a variable-impedance control allows the knee to adjust its output (producing positive elastic torque or braking torque) in relation to its rotational state (position and velocity) to replicate a more natural gait, enhancing metabolic effectiveness.		replicate a more natural gait	enhancing metabolic effectiveness		variable-impedance control	producing positive elastic torque or braking torque				This study more thoroughly investigated the metabolic and underlying differences in biomechanics between walking with the VI Knee compared with the C-Leg (the current standard-of-care prosthetic knee for active walkers)		underlying differences in biomechanics	investigated the metabolic
Xavier et al. 2017	This article presents the development of low cost prototype prosthesis for transfemoral amputation leg, the prototype has not only low weight but also emulates the natural movement of a leg.		emulates the natural movement of a leg					low cost prototype prosthesis; low weight
Yokogushi et al. 2004	We have designed a new polycentric knee for experimental use, which can produce a stable stance knee flexion and easy swing corresponding to a change in walking speed.		stable stance knee flexion and easy swing corresponding to a change in walking speed								This study compared the biomechanical gait parameters for transfemoral amputees at different cadences with those for healthy volunteers and examined the functional performance and subjective evaluation of the prototype compared to those for the prosthetic knees currently being used.	examined …. subjective evaluation	examined the functional performance; biomechanical gait parameters
