# Supplementary material for: Testing and evaluation of lower limb prosthesis prototypes in people with a transfemoral amputation: a scoping review on research protocols
Source: J Neuroeng Rehabil. 2023 Jan 12;20:1. doi: 10.1186/s12984-023-01125-8 (PMC9835280; doi:10.1186/s12984-023-01125-8)
Supplement: Supplementary file 3 — Additional file 3. Table S3. Reference list indicating which articles contain the corresponding outcome measures for each of the aim categories. [file 12984_2023_1125_MOESM3_ESM.xlsx]

## Sheet: Mobility
Mobility aim - 38 articles with 143 outcome parameters for this aim
Outcome category	Outcome subcategory	Outcome parameters	References
Clinical & qualitative		AMPro	18;
		Berg Balance Scale	18;
		Observations	4; 5; 31;
		Walking tests	18; 21; 31;
Spatio-temporal		Cadance	3; 21;
		Asymmetry ratio stance	19;
		CGAM	35;
		Stance time	21; 46; 48;
		Stance/stride ration	19;
		Step length symmetry	45;
		Stride time	19; 21;
		Walking speeds	2; 10; 15; 16; 18; 21; 40;
Kinetic/Kinematic	Ankle	Ankle angle	8; 12; 14; 21; 24; 28; 40; 43; 47;
		Ankle moment arm angle	12;
		Ankle torque	8; 12;14; 24; 25; 28; 40;
		Foot angle	47;
	Hip	Hip angle	18; 23; 43;
		Hip height area	46;
		Hip moment	7; 45;
		Hip power	25;
		Hip ROM symmetry	45;
		Hip torque	25;
		Max. hip velocity	46;
		Peak hip angle	48;
		Peak hip moment	7; 45; 46; 48;
	Knee	Knee acceleration	15; 16; 32;
		Knee angle	6; 7; 8; 10; 11; 12; 13; 14; 17; 18; 19; 21; 24; 25; 26; 27; 28; 32; 33; 34; 35; 36; 37; 40; 43; 47;
		Knee angle-torque profile	36;
		Knee angular velocity	19; 26; 32;
		Knee height area	46;
		Knee moment	26; 34;
		Knee moment arm angle	12; 14;
		Knee power	19; 24
		Knee torque	8; 11; 12; 19; 24; 25; 27; 28; 40;
		Max. knee flexion	3; 7; 10; 15; 16; 48;
		Symmetry index knee	3; 10;
	Torso	Pelvic-torso correlation	45;
		Torso rotation	45;
	Other	Average vertical pressure	9;
		Average vertical reaction force	9;
		CGAM	35;
		CoM difference	46;
		CoM height area	46;
		CoP	9; 14;
		Flexion duration	16;
		GRF ration	21;
		Max. GRF	9; 25;
		Terminal swing-phase velocity	15; 16;
Muscle activity		AUC	21;

## Sheet: Prosthesis control
Prosthesis control aim - 9 articles with 21 outcome parameters for this aim
Outcome category	Outcome parameter	References
Spatio-temporal	Gait period	41;
	Gait phase	41;
Kinetic/Kinematic	Ankle acc.	41;
	Knee angles	20; 41;
Muscle activity	Extensor EMG	20;
	Flexor EMG	20;
Prosthesis control	Control parameters	8; 22; 24; 28; 34; 41;
	Control signal	41;
	Delay	3;
	Desired knee angle	20;
	Effective knee stiffness	20;
	Errors angles	28;
	State	14;
	Thresholds	8;

## Sheet: Energy handling of prothesis pr
Energy handling of prosthsis prototype aim - 5 articles with 20 outcome parameters for this aim
Outcome category	Outcome parameter	References
Kinetic/Kinematic	Mechanical energy	3;
	Mechanical power	3; 22; 40;
Electrical (prosthesis) energy	Electrical power	3; 36; 40;
	Battery life	40;
	Electrical energy	3; 36;
	Energy regeneration	3; 22; 36;
	Energy transfer force	14;
	Motor current	36;
	Voltage	36;
	Walking range	40;

## Sheet: Effect of powered prosthesis
Effect of powered prosthesis aim - 8 articles with 18 outcome parameters for this aim
Outcome category	Outcome parameter	References
Kinetic/Kinematic	Ankle angle	38;
	Knee angle	38; 39;
	Knee torque	39;
Electrical (prosthesis) energy	Motor current	25; 38; 39;
	Motor torque	7; 39;
	Power	7; 27;
Other	Spring torque	11;
	Damper torque	11;
	Max. string power	45;
	Position of parts	12;

## Sheet: Subjective evaluation
Subjective evaluation aim - 6 articles with 12 outcome parameters for this aim
Outcome category	Outcome parameter	References
Clinical & qualitative	Balance confidance	18;
	Interview with subject	5; 31;
	Prosthetic use	18;
	Quality of Life	18;
	Self-reported outcomes	18;
	Subject evaluation	4; 44; 48;
	Walking ability	18;

## Sheet: Energy consumption of participa
Energy consumption of participant aim - 6 articles with 7 outcome parameters for this aim
Outcome category	Outcome parameter	References
Metabolic energy	Heart rate	2; 19; 29;
	Metabolic cost	46;
	Oxygen consumption	29; 30

## Sheet: Prototype characteristics
Prototype characteristics aim - 2 articles with 3 outcome parameters for this aim
Outcome category	Outcome parameter	References
Prototype characteristics	Cost of production	33;
	Weight of components	33;
	Weight of prosthesis	4;

## Sheet: Miscellaneous
Miscellaneous category - 19 articles with 46 outcome parameters for this category
Outcome category	Outcome parameter	References
Clinical & qualitative	Therapist evaluation	44;
	Usability questionaire	33;
	User evaluation	23;
Spatio-temporal	Gait cycle phase	42;
	Gait phase duration	1;
	Walking speed	30;
Kinetic/Kinematic	Ankle acc.	42;
	Ankle angles	1;
	Force impulse	1;
	Knee angles	1; 22; 30; 42;
	Knee torque	30;
	Max. GRF	1;
Metobolic energy	Energy expenditure	21;
	Oxygen consumption	21; 23;
Electrical (prosthesis) energy	Energy	12; 19;
	Motor current	33;
	Power	20; 28; 33; 43;
Prosthesis control	Control parameter	11; 36; 42;
	Event detection	1; 32;
	Position of parts	1;
	State	1; 12;
Other	Load cell force	25;
	Load cell torque	25;
	Motor angle	36;
	Position of parts	12;
	Sensor error rate	47;

## Sheet: References
References
1	Ambrozic L, Gorsic M, Geeroms J, Flynn L, Molino Lova R, Kamnik R, et al. CYBERLEGs: A user-oriented robotic transfemoral prosthesis with whole-body awareness control. Ieee Robot Autom Mag. 2014;21(4):82-93.
2	Andrysek J, Klejman S, Torres-Moreno R, Heim W, Steinnagel B, Glasford S. Mobility function of a prosthetic knee joint with an automatic stance phase lock. Prosthet Orthot Int. 2011;35(2):163-70.
3	Andrysek J, Liang T, Steinnagel B. Evaluation of a prosthetic swing-phase controller with electrical power generation. IEEE Trans Neural Syst Rehabil Eng. 2009;17(4):390-6.
4	Arelekatti VNM, Winter AG, editors. Design of a fully passive prosthetic knee mechanism for transfemoral amputees in India. IEEE International Conference on Rehabilitation Robotics; 2015.
5	Arelekatti VNM, Winter AG, editors. Design of mechanism and preliminary field validation of low-cost, passive prosthetic knee for users with transfemoral amputation in India. Proceedings of the ASME Design Engineering Technical Conference; 2015.
6	Awad MI, Abouhossein A, Dehghani-Sanij AA, Richardson R, Moser D, Zahedi S, et al. Towards a Smart Semi-Active Prosthetic Leg: Preliminary Assessment and Testing. Ifac Papersonline. 2016;49(21):170-6.
7	Baimyshev A, Lawson B, Goldfarb M. Design and Preliminary Assessment of Lightweight Swing-Assist Knee Prosthesis. Annu Int Conf IEEE Eng Med Biol Soc. 2018;2018:3198-201.
8	Bhakta K, Camargo J, Young AJ, editors. Control and experimental validation of a powered knee and ankle prosthetic device. ASME 2018 Dynamic Systems and Control Conference, DSCC 2018; 2018.
9	Cao W, Yu H, Meng Q, Chen W, Li S. Plantar pressure analysis of above-knee amputee with a developed microprocessor-controlled prosthetic knee. Acta Bioeng Biomech. 2018;20(4):33-40.
10	Cao W, Yu H, Zhao W, Meng Q, Chen W. The comparison of transfemoral amputees using mechanical and microprocessor- controlled prosthetic knee under different walking speeds: A randomized cross-over trial. Technol Health Care. 2018;26(4):581-92.
11	Endo K, Takeshima H, Tawara T, editors. Development of Powered Knee Prosthesis with Small-Scale, Light-Weight, and Affordable Series-Elastic Actuator, and its Preliminary Walking Test. Proceedings of the IEEE 2019 9th International Conference on Cybernetics and Intelligent Systems and Robotics, Automation and Mechatronics, CIS and RAM 2019; 2019.
12	Flynn L, Geeroms J, Jimenez-Fabian R, Heins S, Vanderborght B, Munih M, et al. The Challenges and Achievements of Experimental Implementation of an Active Transfemoral Prosthesis Based on Biological Quasi-Stiffness: The CYBERLEGs Beta-Prosthesis. Front Neurorobot. 2018;12:80.
13	Flynn L, Geeroms J, Jimenez-Fabian R, Vanderborght B, Lefeber D, editors. CYBERLEGS Beta-Prosthesis active knee system. IEEE International Conference on Rehabilitation Robotics; 2015.
14	Flynn L, Geeroms J, Jimenez-Fabian R, Vanderborght B, Vitiello N, Lefeber D. Ankle-knee prosthesis with active ankle and energy transfer: Development of the CYBERLEGs Alpha-Prosthesis. Robot Auton Syst. 2015;73:4-15.
15	Furse A, Cleghorn W, Andrysek J. Development of a low-technology prosthetic swing-phase mechanism. J Med Biol Eng. 2011;31(2):145-50.
16	Furse A, Cleghorn W, Andrysek J. Improving the gait performance of non-fluid-based swing-phase control mechanisms in transfemoral prostheses. IEEE Trans Biomed Eng. 2011;58(8).
17	Gao S, Wang C, Zhu J, Mai J, Wang Q, editors. Hydraulic Damping and Swing Assistance Control of A Robotic Electrohydraulic Transfemoral Prosthesis: Preliminary Results. Proceedings of IEEE Workshop on Advanced Robotics and its Social Impacts, ARSO; 2019.
18	Hasenoehrl T, Schmalz T, Windhager R, Domayer S, Dana S, Ambrozy C, et al. Safety and function of a prototype microprocessor-controlled knee prosthesis for low active transfemoral amputees switching from a mechanic knee prosthesis: a pilot study. Disabil Rehabil Assist Technol. 2018;13(2):157-65.
19	Hood SA, Lenzi T. Preliminary Analysis Of Positive Knee Energy Injection In A Transfemoral Amputee Walking With A Powered Prosthesis. Annu Int Conf IEEE Eng Med Biol Soc. 2018;2018:1821-4.
20	Hoover CD, Fulk GD, Fite KB. The Design and Initial Experimental Validation of an Active Myoelectric Transfemoral Prosthesis. J Med Devices. 2012;6(1).
21	Jayaraman C, Hoppe-Ludwig S, Deems-Dluhy S, McGuire M, Mummidisetty C, Siegal R, et al. Impact of Powered Knee-Ankle Prosthesis on Low Back Muscle Mechanics in Transfemoral Amputees: A Case Series. Front Neurosci. 2018;12:134.
22	Khalaf P, Warner H, Hardin E, Richter H, Simon D, editors. Development and experimental validation of an energy regenerative prosthetic knee controller and prototype. ASME 2018 Dynamic Systems and Control Conference, DSCC 2018; 2018.
23	Lambrecht BGA, Kazerooni H, editors. Design of a semi-active knee prosthesis. Proceedings - IEEE International Conference on Robotics and Automation; 2009.
24	Lawson BE, Mitchell J, Truex D, Shultz A, Ledoux E, Goldfarb M. A robotic leg prosthesis: Design, control, and implementation. Ieee Robot Autom Mag. 2014;21(4):70-81.
25	Lee JT, Bartlett HL, Goldfarb M. Design of a Semipowered Stance-Control Swing-Assist Transfemoral Prosthesis. Ieee-Asme T Mech. 2020;25(1):175-84.
26	Lee S, Hong J. The effect of prosthetic ankle mobility in the sagittal plane on the gait of transfemoral amputees wearing a stance phase controlled knee prosthesis. Proc Inst Mech Eng H. 2009;223(2):263-71.
27	Lenzi T, Cempini M, Hargrove L, Kuiken T. Design, development, and testing of a lightweight hybrid robotic knee prosthesis. Int J Robot Res. 2018;37(8):953-76.
28	Li Q, Chen S, Xu C, Chu X, Li Z, editors. Design, Control and Implementation of a Powered Prosthetic Leg. 2018 11th International Workshop on Human Friendly Robotics, HFR 2018; 2019.
29	Li S, Cao W, Yu H, Meng Q, Chen W. Physiological parameters analysis of transfemoral amputees with different prosthetic knees. Acta Bioeng Biomech. 2019;21(3):135-42.
30	Martinez-Villalpando EC, Mooney L, Elliott G, Herr H. Antagonistic active knee prosthesis. A metabolic cost of walking comparison with a variable-damping prosthetic knee. Annu Int Conf IEEE Eng Med Biol Soc. 2011;2011:8519-22.
31	Murthy Arelekatti VN, Winter VAG. Design and preliminary field validation of a fully passive prosthetic knee mechanism for users with transfemoral amputation in India. Journal of Mechanisms and Robotics. 2018;10(3).
32	Ochoa-Diaz C, Rocha TS, De Levy Oliveira L, Paredes MG, Lima R, Padilha A, et al., editors. An above-knee prosthesis with magnetorheological variable-damping. Proceedings of the IEEE RAS and EMBS International Conference on Biomedical Robotics and Biomechatronics; 2014.
33	Pandit S, Godiyal AK, Vimal AK, Singh U, Joshi D, Kalyanasundaram D. An Affordable Insole-Sensor-Based Trans-Femoral Prosthesis for Normal Gait. Sensors (Basel). 2018;18(3).
34	Pfeifer S, Pagel A, Riener R, Vallery H. Actuator with angle-dependent elasticity for biomimetic transfemoral prostheses. Ieee-Asme T Mech. 2015;20(3):1384-94.
35	Ramakrishnan T, Schlafly M, Reed KB. Evaluation of 3D printed anatomically scalable transfemoral prosthetic knee. IEEE Int Conf Rehabil Robot. 2017;2017:1160-4.
36	Rouse EJ, Mooney LM, Herr HM. Clutchable series-elastic actuator: Implications for prosthetic knee design. Int J Robot Res. 2014;33(13):1611-25.
37	Sharma R, Singh D, Tiwari A, Joshi D. User-feedback based robust and simplified damping control for affordable transfemoral prosthesis. Electron Lett. 2020;56(8):366-7.
38	Sun X, Sugai F, Okada K, Inaba M, editors. Design and Control of a Novel Robotic Knee-Ankle Prosthesis System. Proceedings of the IEEE RAS and EMBS International Conference on Biomedical Robotics and Biomechatronics; 2018.
39	Sun X, Sugai F, Okada K, Inaba M, editors. Variable Transmission Series Elastic Actuator for Robotic Prosthesis. Proceedings - IEEE International Conference on Robotics and Automation; 2018.
40	Sup F, Varol HA, Mitchell J, Withrow TJ, Goldfarb M. Preliminary Evaluations of a Self-Contained Anthropomorphic Transfemoral Prosthesis. IEEE ASME Trans Mechatron. 2009;14(6):667-76.
41	Torrealba RR, Pérez-D'Arpino C, Cappelletto J, Fermín-León L, Fernández-López G, Grieco JC, editors. Through the development of a biomechatronic knee prosthesis for transfemoral amputees: Mechanical design and manufacture, human gait characterization, intelligent control strategies and tests. Proceedings - IEEE International Conference on Robotics and Automation; 2010.
42	Torrealba RR, Zambrano LA, Andara E, Fernández-López G, Grieco JC, editors. Medium-cost electronic prosthetic knee for transfemoral amputees: A medical solution for developing countries. IFMBE Proceedings; 2009.
43	Unal R, Klijnstra F, Burkink B, Behrens SM, Hekman EE, Stramigioli S, et al. Modeling of WalkMECH: a fully-passive energy-efficient transfemoral prosthesis prototype. IEEE Int Conf Rehabil Robot. 2013;2013:6650406.
44	Valencia F, Ortiz D, Ojeda D, editors. Design and testing of low-cost knee prosthesis. 2017 IEEE 2nd Ecuador Technical Chapters Meeting, ETCM 2017; 2018.
45	Williams MR, D'Andrea S, Herr HM. Impact on gait biomechanics of using an active variable impedance prosthetic knee. J Neuroeng Rehabil. 2016;13(1):54.
46	Williams MR, Herr H, D'Andrea S. Metabolic effects of using a variable impedance prosthetic knee. J Rehabil Res Dev. 2016;53(6):1079-88.
47	Xavier B, Mayra C, Johanna T, De La Cruz D, Loza D, Corella J, editors. Low cost mechatronics prototype prosthesis for transfemoral amputation controled by myolectric signals. Lecture Notes in Engineering and Computer Science; 2017.
48	Yokogushi K, Narita H, Uchiyama E, Chiba S, Nosaka T, Yamakoshi K. Biomechanical and clinical evaluation of a newly designed polycentric knee of transfemoral prosthesis. J Rehabil Res Dev. 2004;41(5):675-82.
